# Supplementary material for: Island hitchhikers: pathogen agents of Madeira and Azores ticks
Source: Parasitol Res. 2024 Jul 5;123(7):261. doi: 10.1007/s00436-024-08278-y (PMC11226517; doi:10.1007/s00436-024-08278-y)
Supplement: Supplementary file 1 — Supplementary file1 (XLSX 15 KB) [file 436_2024_8278_MOESM1_ESM.xlsx]

## Sheet: Sup. Table 1 (Vector accns)
Sample	Location	Vector	Host	Vector Accn. (COI)	Vector Hap.
A4a	Faial, Azores	I. ventalloi	Cat	OR392450	Iv01
A5a	Terceira, Azores	R. sanguineus	Dog	OR392451	Rs02
A6a	S. Miguel, Azores	I. ventalloi	Cat	OR392440	Iv01
A7b	Terceira, Azores	R. sanguineus	Dog	OR392447	Rs02
A8	Terceira, Azores	R. sanguineus	Dog	OR392444	Rs02
A37	Terceira, Azores	R. sanguineus	Dog	OR392449	Rs02
A47	S. Miguel, Azores	I. hexagonus	Dog	OR392438	Ih01
A48	S. Miguel, Azores	I. hexagonus	Dog	OR392446	Ih01
A49	S. Miguel, Azores	I. hexagonus	Dog	OR392443	Ih01
A50	S. Miguel, Azores	I. hexagonus	Dog	OR392442	Ih01
A51	S. Miguel, Azores	I. hexagonus	Dog	OR392441	Ih01
A52	S. Miguel, Azores	I. hexagonus	Dog	OR392448	Ih01
M2	Ribeira Brava, Madeira	I. ricinus	Cat	OR392452	Ir02
M17	Sta. Cruz, Madeira	R. sanguineus	Dog	OR392445	Rs01
M26b	Sta. Cruz, Madeira	I. ricinus	Cat	OR392437	Ir03
M27a	Sta. Cruz, Madeira	I. ricinus	Cat	OR392435	Ir01
M36	Machico, Madeira	I. ricinus	Dog	OR392436	Ir02
M64	Sta. Cruz, Madeira	I. ricinus	Dog	OR392439	Ir02

## Sheet: Sup. Table 2 (Agent accns)
Sample	Location	Vector	Host	Rickettsia	Rickettsia Accn.	Rickettsia Hap.	Hepatozoon	Hepatozoon Accn.	Hepatozoon Hap.
A5a	Terceira, Azores	R. sanguineus	Dog	R. massillae	OR399957	Rma01	-	-	-
A8	Terceira, Azores	R. sanguineus	Dog	R. massillae	OR392444	Rma01	-	-	-
A32	Terceira, Azores	R. sanguineus	Dog	R. massillae	OR399951	Rma01	-	-	-
A37	Terceira, Azores	R. sanguineus	Dog	R. massillae	OR399949	Rma01	-	-	-
A41	S. Miguel, Azores	R. sanguineus	Dog	R. massillae	OR399956	Rma01	-	-	-
A43	Terceira, Azores	R. sanguineus	Dog	R. massillae	OR399954	Rma01	-	-	-
A47	S. Miguel, Azores	I. hexagonus	Dog	R. massillae	OR399950	Rma01	-	-	-
A53	Terceira, Azores	R. sanguineus	Dog	R. massillae	OR399959	Rma01	-	-	-
M2	Ribeira Brava, Madeira	I. ricinus	Cat	R. monacesnsis	OR399955	Rmo02	H. silvestris	OR400152	Hs01
M12a	Calheta, Madeira	I. ricinus	Cat	R. monacensis	OR399953	Rmo01	-	-	-
M36	Machico, Madeira	I. ricinus	Dog	R. monacesnsis	OR399948	Rmo01	-	-	-
M52	Ribeira Brava, Madeira	I. ricinus	Cat	R. monacensis	OR399960	Rmo02	H. silvestris	OR400151	Hs01
M61	Sta. Cruz, Madeira	I. ricinus	Dog	R. monacensis	OR399958	Rmo01	-	-	-
M64	Sta. Cruz, Madeira	I. ricinus	Dog	R. monacesnsis	OR399947	Rmo01	-	-	-

## Sheet: Sup. Table 3 (Vector referenece
Sup. Table 2 - Overview of GenBank cythochrome oxidase subunit I (COI) tick sequences used in the phylogenetic analyses.
Ticks	Accession number	Geographical area	References
I. ricinus	GU074910	Spain	Noureddine et al 2011
I. ricinus	GU074901	France	Noureddine et al 2012
R. sanguineus	MF426008	Santarém, Portugal	Coimbra-Dores et al. 2018
R. sanguineus	MF426009	Santarém, Portugal	Coimbra-Dores et al. 2018
H. marginatum	LC508365	Portugal	Filipe at al. 2018
I. ventalloi	KU178967	Sicily, Italy	Latrofa et al. 2017
I. ventalloi	KU178968	Sicily, Italy	Latrofa et al. 2017
I. ventalloi	KU178970	Sicily, Italy	Latrofa et al. 2017
I. ventalloi	KU178971	Sicily, Italy	Latrofa et al. 2017
I. inopinatus	GU074906	Morrocoo	Noureddine et al. 2011
I. inopinatus	GU074902	Morocco	Noureddine et al. 2011
I ricinus	LC508370	Portugal	Filipe at al. 2018
I. hexagonus	LC508368	Portugal	Filipe at al. 2018
R. linnaei	MF426003	Cape Verde	Coimbra-Dores et al. 2018
R. linnaei	MF425995	Angola	Coimbra-Dores et al. 2018

## Sheet: Sup. Table 4 (Rikettsia referen
Sup. Table 3 - Overview of GenBank gltA Rikettsia sequences used in the phylogenetic analyses.
Pathogen	Rikettsia (gltA)	Geographical area	Reference
R. monacensis	KX987342	Wuhan, China	Lu et al. 2017
	KU586332	Wuhan, China	Lu et al. 2018
	MH618388	Serbia	Li & Zang 2018
	KJ663734	Savona, Italy	Otranto et al 2014
	OK504621	Portugal	De Sousa et al 2022
R massiliai	KU498299	Argentina	Monje et al 2016
	MN223693	Portugal	Coimbra-Dores et al 2020
	MN997400	Portugal	Barradas et al 2020
Candidatus Rickettsia mendelii	OP503883	Russia	Igolkina et al 2023

## Sheet: Sup. Table 5 (Hepatozoon refere
Sup. Table 3 - Overview of GenBank 18s Hepatozoon sequences used in the phylogenetic analyses.
Pathogen	Hepatozoon (18s)	Geographical area	Reference
H. silvestris	KX757031	Bosnia and Herzegovina	Hodžić et al 2017
	MH078194	Swizerland	Kegler et al 2018
H. canis	KC138531	Israel	Baneth et al 2013
	KY649446	Italy	Gianneli et al 2018
	AY628681	Italy	Gianneli et al 2017
H. felis	MK836092	Cape Verde	Pereira et al 2019
H. americanum	AF176836	USA	Mathew et al 2000
Babesia sp. venatorum	FJ215873	France	Becker et al 2009
